# Supplementary material for: Lysergic acid diethylamide induces increased signalling entropy in rats’ prefrontal cortex
Source: J Neurochem. 2021 Nov 14;162(1):9–23. doi: 10.1111/jnc.15534 (PMC9298798; doi:10.1111/jnc.15534)
Supplement: Supplementary file 5 — Table S4 [file JNC-162-9-s007.xlsx]

## Sheet: Mesenchyme development
gene

## Sheet: Immune response
gene

## Sheet: Extracellular matrix
gene

## Sheet: NC 1
gene

## Sheet: Chromatin organization
gene

## Sheet: Vesicle transport in synapse
gene

## Sheet: Cell-cell adhesion
gene

## Sheet: GTP binding
gene

## Sheet: Hydrolase activity
gene

## Sheet: Ribosome
gene

[truncated: 8 more sheets: Ribonucleoprotein complex, Mitochondrial respiratory chain, Reg. of postsynaptic potential, Axonogenesis, NC 2, G-protein coupled receptor, Vesicle fusion, Muscle differentiation]
