# Supplementary material for: Lysergic acid diethylamide induces increased signalling entropy in rats’ prefrontal cortex
Source: J Neurochem. 2021 Nov 14;162(1):9–23. doi: 10.1111/jnc.15534 (PMC9298798; doi:10.1111/jnc.15534)
Supplement: Supplementary file 6 — Table S5 [file JNC-162-9-s002.xlsx]

## Sheet: Mesenchyme development
ID

## Sheet: Immune response
ID

## Sheet: Chromatin organization
ID

## Sheet: Vesicle transport in synapse
ID

## Sheet: Cell-cell adhesion
ID

## Sheet: Ribonucleoprotein complex
ID

## Sheet: Mitochondrial respiratory chain
ID

## Sheet: Reg. of postsynaptic potential
ID

## Sheet: Axonogenesis
ID

## Sheet: G-protein coupled receptor
ID

[truncated: 2 more sheets: Vesicle fusion, Muscle differentiation]
