# Supplementary material for: Lysergic acid diethylamide induces increased signalling entropy in rats’ prefrontal cortex
Source: J Neurochem. 2021 Nov 14;162(1):9–23. doi: 10.1111/jnc.15534 (PMC9298798; doi:10.1111/jnc.15534)
Supplement: Supplementary file 7 — Table S6 [file JNC-162-9-s001.xlsx]

## Sheet: Mesenchyme development
ID

## Sheet: Immune response
ID

## Sheet: Extracellular matrix
ID

## Sheet: Chromatin organization
ID

## Sheet: Vesicle transport in synapse
ID

## Sheet: Cell-cell adhesion
ID

## Sheet: GTP binding
ID

## Sheet: Ribosome
ID

## Sheet: Ribonucleoprotein complex
ID

## Sheet: Mitochondrial respiratory chain
ID

[truncated: 5 more sheets: Reg. of postsynaptic potential, Axonogenesis, G-protein coupled receptor, Vesicle fusion, Muscle differentiation]
